# Supplementary material for: Maritime Spatial Planning supported by systematic site selection: Applying Marxan for offshore wind power in the western Baltic Sea
Source: PLoS One. 2018 Mar 15;13(3):e0194362. doi: 10.1371/journal.pone.0194362 (PMC5854382; doi:10.1371/journal.pone.0194362)
Supplement: S1 File — (ZIP) [file pone.0194362.s001.zip]

Archive with 3 entries (3 files):
- Input.zip
- readme.txt
- ScenarioOutput.zip
