# Supplementary material for: Maritime Spatial Planning supported by systematic site selection: Applying Marxan for offshore wind power in the western Baltic Sea
Source: PLoS One. 2018 Mar 15;13(3):e0194362. doi: 10.1371/journal.pone.0194362 (PMC5854382; doi:10.1371/journal.pone.0194362)
Supplement: S1 File — (ZIP) [file pone.0194362.s001.zip › readme.txt]

data description
input.zip:
PU.shp and related files: grid system of the study area, PUID is the unique ID

table1_targetFeatures.csv: target features in the structure that is used in Marxan. The feature codes are described in spec.dat.
table2_costs.csv: costs in the structure used in Marxan


ScenarioOutput.Zip:
one shapefil per scenario.
The column "BestSoluti" contains the best solution
The column "SFrequency" contains the selection
